# Supplementary material for: Electrostatic Interactions Are the Primary Determinant of the Binding Affinity of SARS-CoV-2 Spike RBD to ACE2: A Computational Case Study of Omicron Variants
Source: Int J Mol Sci. 2022 Nov 26;23(23):14796. doi: 10.3390/ijms232314796 (PMC9740405; doi:10.3390/ijms232314796)
Supplement: Supplementary file 1 [file ijms-23-14796-s001.zip]

Archive with 1 entries (1 files):
- ijms-1919446-supplementary.pdf
